# Supplementary material for: Mitochondrial HMG-Box Containing Proteins: From Biochemical Properties to the Roles in Human Diseases
Source: Biomolecules. 2020 Aug 16;10(8):1193. doi: 10.3390/biom10081193 (PMC7463775; doi:10.3390/biom10081193)
Supplement: Supplementary file 1 [file biomolecules-10-01193-s001.zip]

Archive with 5 entries (4 files):
- Supplementary Table S1.xlsx
- __MACOSX/
- __MACOSX/._Supplementary Table S1.xlsx
- Supplementary_Figure_S1.pdf
- __MACOSX/._Supplementary_Figure_S1.pdf
