# Supplementary material for: Mitochondrial HMG-Box Containing Proteins: From Biochemical Properties to the Roles in Human Diseases
Source: Biomolecules. 2020 Aug 16;10(8):1193. doi: 10.3390/biom10081193 (PMC7463775; doi:10.3390/biom10081193)
Supplement: Supplementary file 1 [file biomolecules-10-01193-s001.zip › Supplementary Table S1.xlsx]

## Sheet: Hárok2
Supplementary Table S1.					Human diseases whose pathologies involve TFAM.
Disease	Model	TFAM levels Variant mRNA protein			mtDNA	Physiological effects Key observation	References
Mitochondrial DNA depletion syndrome 15	patient	homozygous missense mutation (c.533C>T; p.Pro178Leu)	↑ in primary fibroblast	↓ in primary fibroblast	↓copy in liver and muscle	1. mutation in the HMG box 2. neonatal-onset liver failure and death in early infancy 3. AR inheritance	Stiles et.al 2016	https://pubmed.ncbi.nlm.nih.gov/27448789/
Extrahepatic cholestasis	cell line rat patient	gene disruption	↓ in liver	(↑)↓ in liver	↓copy mtDNA deletions in liver	1. protein levels increased transiently in rat liver mt at 2 wk after bile duct ligation - dramatically decreased at 4 wk 2. failure of mitochondrial biogenesis, disruption of nucleoid structure and genomic instability - secondary mitochondrial hepatopathy	Xu et al. 2012 Tiao et al. 2009 Arduini et al. 2011	https://www.ncbi.nlm.nih.gov/pubmed/22306509 https://www.ncbi.nlm.nih.gov/pubmed/19462240 https://www.ncbi.nlm.nih.gov/pubmed/21415417
Cardiomyopathy	mouse	knockout in germline	↓	↓	↓copy in heterozygous mtDNA depletion in homozygous	1. homozygous - embryo die during embryogenesis, massive apoptosis	Larsson et al. 1998	https://pubmed.ncbi.nlm.nih.gov/9500544/
Cardiomyopathy	mouse	knockout in heart	–	↓ in heart	↓transcripts in heart	1. 75% died in the neonatal period, 25% died after months from dilated cardiomyopathy 2. increased apoptosis in the heart 3. features of the dilated cardiomyopathy of human Kearns-Sayre syndrome	Li et al. 2000; Wang et al. 1999, 2001	https://pubmed.ncbi.nlm.nih.gov/10737799/ https://pubmed.ncbi.nlm.nih.gov/9916807/ https://pubmed.ncbi.nlm.nih.gov/11259653/
Myopathy	mouse	knockout in skeletal muscle	–	↓ in muscle	↓copy ↓ transcripts depletion in muscle	1. abnormally appearing mt 2. reduced ATP production not as critical for the pathophysiology of mitochondrial myopathy	Wang et al., 1999 ; Wredenberg et al. 2002	https://pubmed.ncbi.nlm.nih.gov/9916807/ https://pubmed.ncbi.nlm.nih.gov/12417746/
Infantile mitochondrial myopathy	cell line patient	–	↑ in cell line ↓ in patient	↓	depletion in cell line in patient skeletal muscle	1.differential tissue expression - depletion (muscle, liver, kidney), normal levels (in heart and fibroblasts)	Poulton et al. 1994	https://pubmed.ncbi.nlm.nih.gov/7849699/
Carotid artery injury	rat	knockdown	↑ after injury ↓ knockdown	↑ after injury ↓ knockdown	↑ mass after injury depletion in knockdown	1. TFAM upregulated in dedifferentiated intimal vascular smooth muscle cells of rat carotid artery after balloon injury 2. inhibition of its expression can attenuate the intimal thickening	Yoshida et al. 2005	https://pubmed.ncbi.nlm.nih.gov/15585199/
Chronic obstructive pulmonary disease (with squamous cell lung cancer)	cell line patient	hyper-methylation of promoter	↓ in lungs	↓ in lungs, skeletal muscle	–	1. 67 potential methylated CpG sites in the promoter region between -2246bp and +132bp 2. hypermethylation can be induced by cigarette-smoke 3. level of TFAM protein is related to apoptosis of pulmonary vascular endothelial cells	Remels et al. 2007 Peng et. al 2013, 2019	https://pubmed.ncbi.nlm.nih.gov/17459894/ https://www.ncbi.nlm.nih.gov/pmc/articles/PMC3867397/ https://pubmed.ncbi.nlm.nih.gov/31198067/
Gastric cancer	cell line	knockdown	↓	↓	↓copy	1. affecting tumor cell differentiation and proliferation 2. decreased TFAM expression rescue the pathological manifestation	Lee et al. 2017b	https://www.ncbi.nlm.nih.gov/pmc/articles/PMC5736646/
Colorectal cancer with microsatellite instability	cell line patient	Leu149Stop frameshift mutation	–	↓	↓copy	1. deletion of second HMG domain - reduced binding activity of TFAM to heavy-strand promoter 2. mitochondrial instability and promoting the cell growth 3. mtDNA depltetion result in decreased tumor sensitivity to cisplatin	Guo et al. 2011	https://www.ncbi.nlm.nih.gov/pmc/articles/PMC3710668/
Colon cancer	mouse	heterozygous knockout	–	↓ in intestinal tissue	depletion ↓ copy ↓mass	1. tumor-prone mice has an increased instestinal tumorigenesis in an mtDNA-instability background of TFAM knockout	Woo et al. 2012	https://pubmed.ncbi.nlm.nih.gov/22056359/
Colon cancer	cell line patient	↑ miRNA-590-3p	↑	↑	–	1. miRNA-590-3p expression positively correlates with TFAM expression 2. upregulation of TFAM and miRNA-590-3p promote proliferation	Wu et al. 2016	https://www.ncbi.nlm.nih.gov/pmc/articles/PMC5355708/
Colon cancer	cell line patient	↓ miRNA-214	↑	↑	–	1. miRNA-214 expression negatively correlate with TFAM expression 2. knockdown of TFAM by miR-214 mimics significantly inhibited the proliferatio of cell lines	Wu et al. 2018	https://pubmed.ncbi.nlm.nih.gov/30157478/
Epidermoid cancer/ Colon adenocarcinoma	cell line patient	chemotherapeutics treatment	↓↑	↓↑	–	1. TFAM expression correlated with response to chemotherapy 2. p53 enhanced the binding of TFAM to cisplatin-modified DNA, but no to the oxidized DNA 3. interaction p53 with TFAM - role in apoptosis 4. overall longer survival in patients with colorectal cancer without TFAM expression	Yoshida et al. 2003, 2011	https://pubmed.ncbi.nlm.nih.gov/12839966/ https://pubmed.ncbi.nlm.nih.gov/21205083/
Bladder cancer	cell line	↓ miRNA-590-3p	–	↑	–	1. miRNA-590-3p expression negatively correlates with TFAM expression 2. TFAM overexpression has a positive effect on cell proliferation and promoted cell migration	Mo et al. 2013	https://pubmed.ncbi.nlm.nih.gov/24137381/
Clear cell renal cell carcinoma	cell line patient	knockdown in cell line	↓ in cell line	↓ in cell line	↓ copy	1. reduction of mtDNA copy number might be compensated for by an increase of factors involved in the upregulation of glycolysis to confer more invasive and a drug-resistant phenotype in vitro	Lin et al. 2016	https://pubmed.ncbi.nlm.nih.gov/27231905/
Clear cell renal cell carcinoma	cell line	over-expression of SIRT3	↑	↑ ↓K154 acetylation	↑ biogenesis	1. acetylation impaired TFAM interaction with mtDNA, decreasing the activity of the protien 2.SIRT3 overexpression upregulate TFAM expression and deacetylate K154 TFAM 3. SIRT3 regulates mitochondrial biogenesis, downregulation promotes a Warburg phenotype	Liu et al. 2018	https://pubmed.ncbi.nlm.nih.gov/30095923/
Non-small cell lung cancer	cell line patient	knockout in cell line	↓ in cell line ↑ in patient	↓ in cell line ↑ in patient	↓ copy in cell line ↑copy in patient	1. TFAM downregulation resulted in cell cycle arrest at G1 phase and blocked cell growth and migration, led to increased apoptotic cell death and enhanced the sensitivity of cells to cisplatin 2. elevated expression of TFAM was related to the histological grade and stage with lower overall survival rates	Xie et al. 2016	https://www.ncbi.nlm.nih.gov/pmc/articles/PMC4905497/
Lung adenocarcinoma Breast cancer	cell line	–	↑ in lactic acidosis in long term estradiol treatment	–	↑copy ↑mass in lactic acidosis in long term estradiol treatment	1. mitochondrial biogenesis is induced in tumor under lactic acidosis 2. lactic acidosis is a potent survival factor that allows cells to develop resistance to glucose deprivation even under hypoxia 3. in long term estradiol treatment - mitochondrial activity and mtDNA-encoded mRNA expression increased through estrogen receptors-mediated upregulation of NRF-1 gene transcription, that stimulate tr…	Romero-Garcia et al. 2019 Mattingly et al. 2008	https://pubmed.ncbi.nlm.nih.gov/31681589/ https://www.ncbi.nlm.nih.gov/pmc/articles/PMC2262171/
Lung adenocarcinoma	cell line	knockdown, α-irradiation (α-IR)	–	↑ in (α-IR)	↑ copies in α-IR ≈ copies KD in α-IR	1. TFAM plays a crucial role in regulating mtDNA amplification and mitochondrial biogenesis under ionizing radiation conditions 2. level of TFAM was upregulated with increase in the dose of α-particles	Yu et al. 2013	https://pubmed.ncbi.nlm.nih.gov/23645454/
Lung adenocarcinoma	cell line patient	–	–	↓ in cell line	↓ biogenesis ↓ volume	1. large reduction of mitochondrial biogenesis in cancer cells, fetal cells and lung tumors associated with an equivalent decrease of mitochondrial respiration has been observed	Bellance et al. 2009	https://pubmed.ncbi.nlm.nih.gov/19712747/
Glioma	cell line patient	↓ miRNA-23b	↑ correlation with malignancy	↑ correlation with malignancy	–	1. miRNA-23b expression negatively correlate with TFAM expression 2. overexpression of TFAM enhanced the proliferation, cell cycle progression, migration and colony formation	Jiang et al. 2013 Lee et al. 2017a	https://pubmed.ncbi.nlm.nih.gov/24002170/ https://pubmed.ncbi.nlm.nih.gov/28440425/
Glioma	cell line patient	interaction with KLF16	↓ in KLF16 over-expression	↓ in KLF16 over-expression	–	1. KLF16 is a key regulator of glioma cell proliferation by directly targeting TFAM by transcriptionally repressing TFAM expression by interacting with its promoter 2. KLF16 negatively correlate with TFAM level 3. glioma patients with low KLF16 level exhibited poor prognosis	Chen et al. 2018	https://pubmed.ncbi.nlm.nih.gov/29374989/
Glioma	cell line	melatonin treatment	↓	↓	↓ transcripts ≈ copy	1. melatonin decreases the TFAM expression, which disrupts mtDNA expression and results in cell death due to increased ROS production and mitochondrial damage	Franco et al. 2018	https://www.ncbi.nlm.nih.gov/pmc/articles/PMC6099566/
Diffusely infiltrating astrocytoma (type of glioma)	patient	–	↑ correlation with malignancy	–	↓copy correlation with malignancy	1. increased expression might be interpreted as a compensatory effect to the presence of mtDNA depletion 2. the overall survival time was longer amongst the cases with higher expression of TFAM	Correia et al. 2011	https://pubmed.ncbi.nlm.nih.gov/20643228/
Arsenic-induced Bowen’s disease	cell line patient	arsenic exposure, RNA interference	↑	↑3 ↓1 in RNA interference	↑copy	1. targeting TFAM by RNA interference abolished the arsenic-induced cell proliferation of keratinocytes	Lee et al. 2011	https://pubmed.ncbi.nlm.nih.gov/21514422/
Melanoma	cell line patient	–	↓↑	–	mutations	1. decreased TFAM expression may shift melanoma fuel utilization from glycolysis towards amino acid metabolism, especially glutamine 2. TFAM expression correlates with gene expression profiles linked to angiogenesis, invasion and glycolytic metabolism	Araujo et al. 2018	https://pubmed.ncbi.nlm.nih.gov/30242167/
Prostate cancer	cell line	–	↑ in arsenic exposure	↑ in arsenic exposure	mtDNA point mutation in arsenic exposure	1. arsenic-induced genotoxic effect involves TFAM and its upstream regulator NRF-1 in high concentration of arsenic 2. chronic exposure to low concentration of arsenic increases cell proliferation by decreasing the expression of pro-apoptotic genes	Singh et al. 2011	https://pubmed.ncbi.nlm.nih.gov/21235219/
Cervical cancer	cell line	miRNA-214 over-expression	↓	↓	–	1. miRNA-214 expression negatively correlate with TFAM expression 2. miR-214 enhanced the susceptibility of cells to the chemotherapy drug cisplatin	Wen et al. 2014	https://pubmed.ncbi.nlm.nih.gov/25556274/
Ovarian cancer	patient	–	–	↑ in nuclei correlation with grade	–	1. correlation between nuclear TFAM expression and BCL2L1 expression - BCL2L1 promoter activity was decreased after siRNA knockdown of TFAM 2. 5-year survival rate was significantly worse for patients with TFAM-positive cancer	Kurita et al. 2012	https://pubmed.ncbi.nlm.nih.gov/22098591/
Endometrial cancer (the estrogen-related type I)	patient	–	–	↑ correlation with stage	↑copy	1. increased mitochondrial biogenesis is associated to the upregulation of PGC-1a signalling pathway 2. correlation between TFAM and p53 expression 3. 10-year overall survival rate of the patients with TFAM-positive tumor was significantly worse	Cormio et al. 2009 Toki et al. 2010	https://pubmed.ncbi.nlm.nih.gov/19861117/ https://pubmed.ncbi.nlm.nih.gov/20232213/
Breast cancer (estrogen-positive type)	cell line patient	knockdown in cell line	↑ in patient	↑ in patient	–	1. TFAM overexpression is correlated with a cisplatin resistance 2. survival time and prognosis of the patients with TFAM-positive breast carcinoma was significantly worse	Gao et al. 2016, 2018	https://pubmed.ncbi.nlm.nih.gov/27779689/ https://www.ncbi.nlm.nih.gov/pmc/articles/PMC5774493/
Hepatocelular carcinoma	patient	–	–	↑	↓copy mtDNA deletions	1. TFAM expression correlated with tumor size 2. overexpression of TFAM may be a compensatory response to mtDNA instability caused by the somatic variants	Qiao et al. 2017	https://www.ncbi.nlm.nih.gov/pmc/articles/PMC5663603/
Esophageal squamous cell carcinoma	cell line patient	knockdown in cell line	–	↓ in cell line after knockdown	↑copy in patient ↓copy in cell line	1. high mtDNA copy number and bioenergetic function of mitochondria may confer an advantage for tumor invasion 2. mtDNA copy increased especially in cigarette smokers and heavy wine drinkers	Lin et al. 2010, 2012	https://pubmed.ncbi.nlm.nih.gov/19660406/ https://www.ncbi.nlm.nih.gov/pmc/articles/PMC3472741/
Esophageal squamous cell carcinoma	cell line patient	knockdown/ EtBr treatment in cell line	↓ in cell line	↓ in cell line	↓copy corelation with malignancy ↓copy in cell line	1. TFAM knockdown enhanced invasion, spindle cell trasnformation, mitochondrial swelling and dissolved cristae, tolerance to hypoxia, cells acquired mesenchymal characteristics and stemness 2. 5-year overall survival poorer for patients with lower mtDNA copy number	Masuike et al. 2018	https://www.ncbi.nlm.nih.gov/pmc/articles/PMC5814088/
